# Supplementary material for: Non-Coplanar Diphenyl Fluorene and Weakly Polarized Cyclohexyl Can Effectively Improve the Solubility and Reduce the Dielectric Constant of Poly (Aryl Ether Ketone) Resin
Source: Polymers (Basel). 2023 Feb 15;15(4):962. doi: 10.3390/polym15040962 (PMC9965749; doi:10.3390/polym15040962)
Supplement: Supplementary file 1 [file polymers-15-00962-s001.zip]

Archive with 1 entries (1 files):
- polymers-2161113-supplementary.pdf
